# Supplementary material for: Potential impacts of policies to reduce purchasing of ultra-processed foods in Mexico at different stages of the social transition: an agent-based modelling approach
Source: Public Health Nutr. 2021 Dec 13;25(6):1711–9. doi: 10.1017/S1368980021004833 (PMC7612742; doi:10.1017/S1368980021004833)
Supplement: Supplementary file 1 [file S1368980021004833sup.zip]

Archive with 2 entries (2 files):
- S1368980021004833sup001.docx
- S1368980021004833sup002.docx
